# Supplementary material for: Mental health outcomes at the end of the British involvement in the Iraq and Afghanistan conflicts: a cohort study
Source: Br J Psychiatry. 2018 Dec;213(6):690–7. doi: 10.1192/bjp.2018.175 (PMC6429255; doi:10.1192/bjp.2018.175)
Supplement: Supplementary file 1 [file S0007125018001757sup001.zip]

Archive with 3 entries (2 files):
- S0007125018001757sup001/Summary sampling and response figure v2.docx
- S0007125018001757sup001/Supplementary Tables v2.docx
- S0007125018001757sup001/
